# Supplementary material for: The Epigenetic Dimension of Protein Structure Is an Intrinsic Weakness of the AlphaFold Program
Source: Biomolecules. 2022 Oct 20;12(10):1527. doi: 10.3390/biom12101527 (PMC9599222; doi:10.3390/biom12101527)
Supplement: Supplementary file 1 [file biomolecules-12-01527-s001.zip]

Archive with 1 entries (1 files):
- biomolecules-1957842-supplementary.pdf
